# Supplementary material for: Potential geographical distribution and environmental explanations of rare and endangered plant species through combined modeling: A case study of Northwest Yunnan, China
Source: Ecol Evol. 2021 Sep 4;11(19):13052–67. doi: 10.1002/ece3.7999 (PMC8495784; doi:10.1002/ece3.7999)
Supplement: Supplementary file 3 — Supplementary Material [file ECE3-11-13052-s001.xlsx]

## Sheet: Sheet1
The Pearson correlation coefficient matrix of all environmental variables
	Bio1	Bio2	Bio3	Bio4	Bio5	Bio6	Bio7	Bio8	Bio9	Bio10	Bio11	Bio12	Bio13	Bio14	Bio15	Bio16	Bio17	Bio18	Bio19	NDVI	Alt	Valt	Pop	GDP
Bio1	1	-0.018562	0.723656	-0.899513	0.989146	0.992617	-0.755972	0.996356	0.996615	0.996375	0.997594	0.619951	0.523576	0.63615	-0.039912	0.584628	0.600024	0.571769	0.512824	0.363649	-0.761468	-0.1826	0.477655	0.274698
Bio2	-0.018562	1	0.532123	0.24953	0.0783332	-0.116009	0.518657	0.0221186	-0.0573131	0.0214967	-0.0568439	-0.319045	-0.203514	-0.468343	0.334845	-0.224421	-0.49959	-0.230592	-0.41528	-0.241467	0.00573877	0.0110512	-0.196823	-0.166156
Bio3	0.723656	0.532124	1	-0.595657	0.725348	0.691155	-0.445154	0.723993	0.709757	0.722857	0.712633	0.284565	0.285174	0.234612	0.214427	0.331872	0.197453	0.310648	0.0850681	0.108783	-0.692218	-0.176286	0.312243	0.149701
Bio4	-0.899513	0.24953	-0.595657	1	-0.846818	-0.926621	0.875587	-0.862348	-0.915561	-0.862132	-0.926734	-0.586736	-0.451586	-0.675621	0.128624	-0.530255	-0.672197	-0.518714	-0.49535	-0.355572	0.81934	0.263085	-0.555984	-0.324847
Bio5	0.989146	0.0783333	0.725348	-0.846818	1	0.967272	-0.656547	0.995094	0.980812	0.995333	0.980191	0.593435	0.506436	0.585607	-0.0269373	0.560302	0.545382	0.548818	0.499599	0.338424	-0.955996	-0.161067	0.429811	0.243815
Bio6	0.992617	-0.116009	0.691155	-0.926621	0.967272	1	-0.826453	0.982743	0.99589	0.982732	0.996098	0.654511	0.546391	0.685835	-0.0709481	0.610343	0.654923	0.597401	0.554027	0.375388	-0.951769	-0.183525	0.498083	0.292972
Bio7	-0.755972	0.518657	-0.445154	0.875587	-0.656547	-0.826453	1	-0.713422	-0.784193	-0.712859	-0.786189	-0.628915	-0.500547	-0.739398	0.151136	-0.571134	-0.736759	-0.558145	-0.538414	-0.364996	0.708101	0.188179	-0.52695	-0.329924
Bio8	0.996356	0.0221186	0.723993	-0.862348	0.995094	0.982743	-0.713422	1	0.990195	0.999875	0.989008	0.609789	0.518895	0.613603	-0.0352521	0.575384	0.572952	0.563293	0.513149	0.35532	-0.96499	-0.156953	0.44612	0.256293
Bio9	0.996615	-0.0573131	0.709757	-0.915561	0.980812	0.99589	-0.784193	0.990195	1	0.990277	0.997769	0.629661	0.517928	0.667087	-0.0890033	0.582006	0.634265	0.569175	0.552106	0.366223	-0.9552	-0.176058	0.4789	0.284157
Bio10	0.996375	0.0214967	0.722857	-0.862132	0.995333	0.982732	-0.712859	0.999875	0.990277	1	0.989014	0.609161	0.517804	0.613841	-0.0374775	0.574221	0.57317	0.561858	0.514406	0.355998	-0.964933	-0.1583	0.445265	0.255725
Bio11	0.997594	-0.0568439	0.712633	-0.926734	0.980191	0.996098	-0.786189	0.989008	0.997769	0.989014	1	0.625135	0.519862	0.653964	-0.0604344	0.584361	0.622584	0.571413	0.524009	0.367444	-0.952101	-0.194096	0.492827	0.284578
Bio12	0.619951	-0.319045	0.284565	-0.586736	0.593435	0.654511	-0.628915	0.609789	0.629661	0.609161	0.625135	1	0.94898	0.82169	0.0878104	0.969321	0.83378	0.967206	0.727876	0.280001	-0.645231	-0.0218663	0.408019	0.285586
Bio13	0.523576	-0.203514	0.285174	-0.451586	0.506436	0.546391	-0.500547	0.518895	0.517928	0.517804	0.519862	0.94898	1	0.634447	0.37103	0.993058	0.640543	0.989279	0.503248	0.21605	-0.564281	-0.0154988	0.35045	0.232033
Bio14	0.63615	-0.468343	0.234612	-0.675621	0.585607	0.685835	-0.739398	0.613603	0.667087	0.613841	0.653964	0.82169	0.634447	1	-0.383818	0.69303	0.985641	0.689175	0.879101	0.334819	-0.626414	-0.056797	0.479255	0.339704
Bio15	-0.039912	0.334845	0.214427	0.128624	-0.0269373	-0.0709481	0.151136	-0.0352521	-0.0890033	-0.0374775	-0.0604344	0.0878104	0.37103	-0.383818	1	0.321604	-0.389312	0.3164	-0.573404	-0.133563	0.00824938	-0.0547849	-0.00515568	-0.0422402
Bio16	0.584628	-0.224421	0.331872	-0.530255	0.560302	0.610343	-0.571134	0.575384	0.582006	0.574221	0.584361	0.969321	0.993058	0.69303	0.321604	1	0.700998	0.995381	0.545358	0.238134	-0.616599	-0.0419651	0.396403	0.26461
Bio17	0.600024	-0.49959	0.197453	-0.672197	0.545382	0.654923	-0.736759	0.572952	0.634265	0.57317	0.622584	0.83378	0.640543	0.985641	-0.389312	0.700998	1	0.697829	0.878474	0.327935	-0.588733	-0.0653478	0.478613	0.358674
Bio18	0.571769	-0.230592	0.310648	-0.518714	0.548818	0.597401	-0.558145	0.563293	0.569175	0.561858	0.571413	0.967206	0.989279	0.689175	0.3164	0.995381	0.697829	1	0.547978	0.232439	-0.60461	-0.03531	0.393727	0.267812
Bio19	0.512824	-0.41528	0.0850681	-0.49535	0.499599	0.554027	-0.538413	0.513149	0.552106	0.514406	0.524009	0.727876	0.503248	0.879101	-0.573404	0.545358	0.878474	0.547978	1	0.285331	-0.523985	0.102576	0.233922	0.204909
NDVI	0.363649	-0.241467	0.108783	-0.355572	0.338424	0.375388	-0.364996	0.35532	0.366223	0.355998	0.367444	0.280001	0.21605	0.334819	-0.133563	0.238134	0.327935	0.232439	0.285331	1	-0.340071	-0.0964073	0.0632318	0.0997153
Alt	-0.761468	0.00573877	-0.692218	0.81934	-0.955996	-0.951769	0.708101	-0.96499	-0.9552	-0.964933	-0.952101	-0.645231	-0.56428	-0.626414	0.00824938	-0.616599	-0.588733	-0.60461	-0.523985	-0.340071	1	0.137916	-0.443361	-0.257261
Valt	-0.1826	0.0110512	-0.176286	0.263085	-0.161067	-0.183525	0.188179	-0.156953	-0.176058	-0.1583	-0.194096	-0.0218663	-0.0154988	-0.056797	-0.0547849	-0.0419651	-0.0653478	-0.03531	0.102576	-0.0964073	0.137916	1	-0.262688	-0.0955947
Pop	0.477655	-0.196823	0.312243	-0.555983	0.429811	0.498083	-0.52695	0.44612	0.4789	0.445265	0.492827	0.408019	0.35045	0.479255	-0.00515568	0.396403	0.478613	0.393727	0.233922	0.0632318	-0.443361	-0.262688	1	0.866427
GDP	0.274698	-0.166156	0.149701	-0.324847	0.243815	0.292972	-0.329924	0.256293	0.284157	0.255725	0.284578	0.285586	0.232033	0.339704	-0.0422402	0.26461	0.358674	0.267812	0.204909	0.0997153	-0.257261	-0.0955947	0.866427	1
Note: All environment variables and their abbreviations. Boi1: Annual mean temperature; Bio2: Mean diurnal range; Bio3: Isothermality; Bio4: Temperature seasonality; Bio5: Max temperature of warmest month; Bio6: Min temperature of coldest month; Bio7: Temperature annual range; Bio8: Mean temperature of wettest quarter; Bio9: Mean temperature of driest quarter; Bio10: Mean temperature of warmest q…

## Sheet: Sheet2
The specific value of each parameter used to construct the MaxEnt model
Species	Max number of background points (BC)	Regularization multiplier (RM)	Feature combination (FC)	Proportion of testing data(%)	Replicates	Maximum iterations	AUC value
Actinidia pilosula	10000	1	Linear features	25	10	500	0.88
Anisodus acutangulus	10000	1	Quadratic features	25	10	500	0.863
Anisodus tanguticus	10000	1	Linear features	25	10	500	0.926
Aristolochia delavayi	5000	1.5	Linear features	25	20	500	0.8
Bulleyia yunnanensis	10000	1	Quadratic features	25	10	500	0.851
Camellia reticulata	10000	1	Linear features	25	10	500	0.968
Coptis teeta	10000	1	Linear features	25	10	500	0.877
Cypripedium guttatum	10000	1	Linear features	25	10	500	0.898
Dipentodon sinicus	10000	1	Hinge features	25	10	500	0.889
Diphylax uniformis	10000	1	Linear features	25	10	500	0.991
Echinocodon lobophyllus	15000	3	Linear features	25	20	500	0.807
Fritillaria delavayi	10000	1	Linear features	25	10	500	0.911
Gymnadenia crassinervis	5000	2	Linear features	25	20	500	0.81
Magnolia rostrata	10000	1	Linear features	25	10	500	0.925
Nouelia insignis	10000	1	Hinge features	25	10	500	0.801
Ottelia acuminata	10000	1.5	Linear features	25	20	500	0.802
Paris dulongensis	10000	1	Linear features	25	10	500	0.991
Paris rugosa	10000	1	Linear features	25	10	500	0.882
Psammosilene tunicoides	10000	1	Hinge features	25	10	500	0.826
Rhodiola atuntsuensis	10000	1	Linear features	25	10	500	0.857
Sinopodophyllum hexandrum	10000	1	Hinge features	25	10	500	0.851
Sorolepidium glaciale	10000	0.5	Hinge features	25	20	500	0.803
Taiwania cryptomerioides	10000	1	Linear features	25	10	500	0.832
Terminalia myriocarpa	10000	1	Linear features	25	10	500	0.99
Tetracentron sinense	10000	1	Quadratic features	25	10	500	0.823
Note: There are three main parameters in the MaxEnt model that are closely related to the prediction results of the model: (i) maximum number of background points (BC), or pseudo-absence points, that is, the environmental variables associated with the non-existent distribution points selected in the model construction area were compared with the environmental variables associated with the distrib…
